# Supplementary material for: Gastrointestinal Autonomic Neuropathy Exacerbates Gut Microbiota Dysbiosis in Adult Patients With Type 2 Diabetes Mellitus
Source: Front Cell Infect Microbiol. 2022 Feb 8;11:804733. doi: 10.3389/fcimb.2021.804733 (PMC8861497; doi:10.3389/fcimb.2021.804733)
Supplement: Supplementary Table 1 — Illumina sequencing summary. [file Table_1.xls]

Sample Name	Raw PE(#)	Raw Tags	Clean Tags	Effective Tags	Base(nt)	AvgLen(nt)	Q20	Q30	GC%	Effective%
D01	99,247	97,795	96,829	93,956	23,750,566	253	99.38	98.7	50.19	94.67
D02	92,242	90,987	89,914	87,878	22,224,249	253	99.26	98.5	51.93	95.27
D03	85,568	84,366	83,490	81,012	20,478,615	253	99.35	98.65	50.28	94.68
D04	87,091	85,671	84,801	82,113	20,758,211	253	99.34	98.61	50.41	94.28
D05	97,544	95,808	94,865	92,184	23,299,941	253	99.39	98.72	51.12	94.51
D06	78,212	76,884	76,037	73,407	18,554,585	253	99.24	98.47	50.74	93.86
D07	90,646	89,362	88,429	86,501	21,855,873	253	99.36	98.65	52.12	95.43
D09	89,952	88,671	87,688	84,778	21,436,260	253	99.27	98.52	51.85	94.25
D10	84,720	83,515	82,641	80,274	20,295,978	253	99.37	98.68	51.53	94.75
D12	98,347	97,114	95,995	92,246	23,329,545	253	99.36	98.65	49.95	93.8
D13	82,729	81,388	80,570	78,537	19,855,653	253	99.29	98.55	51.77	94.93
D14	95,084	93,640	92,647	89,501	22,628,168	253	99.35	98.66	50.42	94.13
D15	83,369	82,262	81,367	78,652	19,891,963	253	99.38	98.7	50.03	94.34
D16	94,324	93,219	92,342	89,719	22,687,651	253	99.38	98.7	51.08	95.12
D17	91,146	90,100	89,154	85,874	21,714,448	253	99.41	98.76	49.56	94.22
D18	92,303	90,880	89,991	87,634	22,151,316	253	99.43	98.8	51.35	94.94
D19	95,617	93,778	92,799	89,588	22,649,851	253	99.36	98.67	50.23	93.69
D20	94,466	92,954	92,120	90,056	22,770,545	253	99.35	98.65	53.65	95.33
D21	98,861	97,451	96,470	92,985	23,504,508	253	99.33	98.6	50.52	94.06
D22	97,600	96,399	95,341	91,676	23,183,301	253	99.37	98.68	50.35	93.93
D23	88,966	87,909	87,144	82,928	20,969,911	253	99.38	98.71	50.4	93.21
D24	98,745	97,356	96,457	93,159	23,554,430	253	99.36	98.67	50.7	94.34
D25	96,959	95,573	94,711	91,444	23,109,527	253	99.39	98.73	49.71	94.31
D26	77,220	75,935	75,066	72,377	18,292,363	253	99.27	98.52	50.81	93.73
D27	88,197	87,119	86,246	83,370	21,069,296	253	99.4	98.76	50.39	94.53
D28	84,003	82,778	82,015	78,748	19,908,039	253	99.38	98.71	50.33	93.74
D29	83,267	82,036	81,268	78,683	19,879,575	253	99.37	98.7	52.2	94.49
D30	85,839	84,356	83,472	80,119	20,247,995	253	99.26	98.51	50.07	93.34
D31	99,556	98,129	97,158	94,195	23,803,107	253	99.38	98.69	51.55	94.62
D32	95,068	93,918	92,842	89,760	22,696,672	253	99.33	98.59	50.35	94.42
D33	80,771	79,562	78,712	76,023	19,216,140	253	99.33	98.63	50.45	94.12
D34	97,081	95,399	94,288	91,034	23,010,346	253	99.37	98.64	50.85	93.77
D35	88,907	87,799	86,823	83,560	21,117,962	253	99.45	98.81	52.24	93.99
D36	58,985	57,995	57,282	55,128	13,932,219	253	99.35	98.64	50.7	93.46
D37	98,961	97,731	96,590	93,650	23,676,983	253	99.37	98.64	51.25	94.63
D38	99,452	97,976	96,766	92,475	23,393,009	253	99.37	98.68	49.69	92.98
D39	85,814	84,647	83,646	80,709	20,403,659	253	99.4	98.7	51.88	94.05
D40	85,731	84,677	83,780	81,982	20,688,696	252	99.45	98.81	49.84	95.63
D41	83,802	82,165	81,222	77,766	19,659,289	253	99.36	98.65	50.48	92.8
D43	88,902	87,463	86,439	82,798	20,931,437	253	99.37	98.67	50.4	93.13
D44	91,167	89,174	88,219	85,073	21,498,228	253	99.35	98.63	51.65	93.32
D45	80,714	79,440	78,481	74,997	18,959,989	253	99.37	98.67	50.92	92.92
D46	88,138	86,724	85,808	82,216	20,788,152	253	99.42	98.76	49.96	93.28
D47	84,890	83,532	82,706	80,689	20,397,347	253	99.43	98.77	51.91	95.05
D48	83,190	81,624	80,709	76,931	19,447,297	253	99.39	98.71	49.56	92.48
D49	85,133	84,104	83,132	80,987	20,476,749	253	99.36	98.66	51.2	95.13
D50	89,954	88,669	87,787	85,425	21,578,911	253	99.4	98.73	51.21	94.97
D51	94,087	92,804	91,705	88,465	22,352,994	253	99.36	98.66	49.59	94.02
D52	89,106	87,797	86,854	84,239	21,282,569	253	99.43	98.78	50.9	94.54
D53	83,137	81,810	80,931	79,016	19,962,563	253	99.34	98.59	57.07	95.04
D54	97,892	96,555	95,492	92,400	23,361,020	253	99.41	98.72	51.5	94.39
D55	88,724	87,470	86,369	82,995	20,990,459	253	99.35	98.63	50.34	93.54
D56	60,019	59,244	58,556	56,309	14,237,381	253	99.37	98.67	50.55	93.82
D57	93,305	91,979	90,892	86,121	21,773,611	253	99.38	98.67	49.56	92.3
D58	92,822	91,406	90,374	88,104	22,345,410	254	99.39	98.71	50.99	94.92
D59	81,734	80,451	79,463	76,435	19,339,587	253	99.38	98.73	48.98	93.52
D60	85,875	84,861	83,993	82,460	20,851,217	253	99.39	98.74	51.52	96.02
D61	81,527	80,368	79,439	76,864	19,435,848	253	99.4	98.73	50.29	94.28
D62	89,720	88,579	87,565	84,400	21,346,474	253	99.38	98.72	49.99	94.07
D63	94,527	93,300	92,338	89,885	22,722,471	253	99.41	98.73	51.36	95.09
D64	87,890	86,677	85,788	83,637	21,134,185	253	99.46	98.85	50.12	95.16
D65	92,511	90,970	90,006	87,139	22,030,973	253	99.38	98.7	51.05	94.19
D66	86,093	84,945	84,071	81,618	20,633,345	253	99.42	98.77	50.09	94.8
D67	98,413	96,999	95,974	92,889	23,484,578	253	99.4	98.74	50.65	94.39
D68	84,787	83,678	82,949	80,968	20,465,106	253	99.43	98.76	52.43	95.5
D69	82,123	80,905	79,995	77,385	19,566,589	253	99.43	98.78	51.97	94.23
D70	93,425	92,057	91,105	88,130	22,284,007	253	99.42	98.77	50.65	94.33
D71	87,190	85,665	84,861	82,643	20,893,923	253	99.43	98.79	51.73	94.78
D72	93,995	92,901	92,012	90,108	22,781,071	253	99.48	98.88	51.98	95.86
D73	62,333	61,403	60,728	58,792	14,866,069	253	99.39	98.74	50.63	94.32
D74	98,604	97,248	96,297	94,100	23,763,729	253	99.41	98.78	50.23	95.43
D75	94,135	92,777	91,782	88,706	22,429,645	253	99.4	98.74	49.62	94.23
D76	88,549	87,280	86,339	83,853	21,201,506	253	99.44	98.81	51.21	94.7
P01	88,602	87,480	86,637	85,722	21,674,980	253	99.35	98.68	54.55	96.75
P03	82,144	80,759	79,918	77,706	19,638,988	253	99.35	98.65	51.36	94.6
P04	81,186	79,929	78,999	76,419	19,322,627	253	99.36	98.68	50.52	94.13
P05	96,898	95,454	94,472	90,712	22,942,806	253	99.37	98.7	51.16	93.62
P07	94,674	93,221	92,200	90,045	22,763,180	253	99.29	98.54	50.98	95.11
P08	70,680	69,332	68,524	66,521	16,817,396	253	99.24	98.47	51.16	94.12
P11	93,031	91,631	90,776	89,141	22,539,417	253	99.36	98.68	53.4	95.82
P12	93,977	92,608	91,703	84,422	21,316,694	253	99.34	98.65	52.63	89.83
P13	90,641	89,058	88,231	86,239	21,781,770	253	99.38	98.72	51.69	95.14
P14	87,072	85,398	84,428	81,725	20,708,843	253	99.3	98.56	50.41	93.86
P15	81,669	80,328	79,405	77,393	19,567,918	253	99.29	98.55	51.79	94.76
P16	82,038	80,847	80,111	78,083	19,728,927	253	99.36	98.7	54.18	95.18
P17	82,805	81,381	80,471	77,897	19,695,480	253	99.33	98.61	51.09	94.07
P18	99,439	97,939	96,747	93,696	23,730,130	253	99.29	98.53	49.99	94.22
P19	91,338	89,946	88,968	87,168	22,035,657	253	99.25	98.48	53.4	95.43
P20	89,049	87,608	86,605	84,134	21,272,679	253	99.32	98.6	50.66	94.48
P21	80,481	79,203	78,333	75,981	19,207,423	253	99.33	98.61	49.98	94.41
P22	88,384	87,077	86,112	83,369	21,081,229	253	99.36	98.65	49.93	94.33
P23	90,181	89,087	88,175	85,617	21,646,206	253	99.4	98.73	50.11	94.94
P24	84,133	83,040	82,291	80,972	20,431,297	252	99.38	98.68	54.71	96.24
P25	99,054	97,382	96,318	94,053	23,781,719	253	99.34	98.63	50.87	94.95
P26	94,558	92,970	92,005	90,244	22,816,361	253	99.36	98.65	52.89	95.44
P27	86,078	84,611	83,764	81,220	20,532,812	253	99.33	98.6	51.01	94.36
P28	98,022	96,620	95,457	92,165	23,306,611	253	99.32	98.57	49.95	94.02
P29	82,403	81,236	80,428	77,335	19,550,004	253	99.36	98.68	50.47	93.85
P30	82,799	81,686	80,878	78,995	19,967,584	253	99.33	98.6	51.25	95.41
P31	89,837	88,487	87,564	84,635	21,398,381	253	99.36	98.68	51.43	94.21
N01	87,976	86,629	85,755	83,335	21,070,367	253	99.33	98.62	51.33	94.72
N02	85,803	84,301	83,345	80,196	20,275,209	253	99.37	98.7	49.7	93.47
N03	86,735	85,323	84,260	82,092	20,758,599	253	99.28	98.54	51.24	94.65
N04	92,566	91,202	90,176	87,464	22,098,227	253	99.37	98.71	50.19	94.49
N05	93,064	91,600	90,552	87,941	22,231,032	253	99.36	98.68	50.67	94.5
N06	88,360	86,956	86,008	84,034	21,249,073	253	99.37	98.7	51.25	95.1
N07	77,128	75,573	74,684	71,614	18,100,537	253	99.23	98.46	50.59	92.85
N08	96,791	95,256	94,236	91,884	23,223,987	253	99.39	98.73	51.22	94.93
N09	89,252	87,746	86,686	83,463	21,106,642	253	99.3	98.57	50.15	93.51
N10	81,078	79,617	78,650	76,028	19,222,232	253	99.27	98.51	50.62	93.77
N11	80,874	79,520	78,636	75,932	19,200,416	253	99.36	98.68	50.05	93.89
N12	97,469	96,096	95,023	93,061	23,533,104	253	99.35	98.64	51.45	95.48
N13	88,723	87,220	86,116	83,288	21,063,238	253	99.31	98.56	50.09	93.87
N14	81,978	80,512	79,632	77,966	19,712,246	253	99.24	98.47	51.55	95.11
N15	87,987	86,672	85,780	84,079	21,258,800	253	99.37	98.68	51.31	95.56
N16	81,404	79,923	79,032	76,661	19,383,774	253	99.34	98.64	50.41	94.17
N17	94,241	92,654	91,700	88,987	22,500,415	253	99.37	98.67	50.89	94.42
N18	82,278	81,001	80,081	77,749	19,657,027	253	99.4	98.75	49.7	94.5
N19	99,687	97,333	96,179	93,476	23,633,307	253	99.33	98.63	51.11	93.77
Note:
D: T2DM, P: T2DM_GAN, N: Normal
