# Supplementary material for: Gastrointestinal Autonomic Neuropathy Exacerbates Gut Microbiota Dysbiosis in Adult Patients With Type 2 Diabetes Mellitus
Source: Front Cell Infect Microbiol. 2022 Feb 8;11:804733. doi: 10.3389/fcimb.2021.804733 (PMC8861497; doi:10.3389/fcimb.2021.804733)
Supplement: Supplementary Table 2 — GAN exacerbates gut microbiota dysbiosis in adult patients with T2DM. Notes: Kruskal-Wallis Test is used to compare the three groups (Normal vs T2DM vs T2DM_GAN group, kruskal pvalue). And multiple comparisons are performed using Wilcoxon Signed Rank Test and corrected using FDR. [file Table_2.xlsx]

## Sheet: Sheet1
level	taxa	Normal Mean	T2DM Mean	T2DM_GAN Mean	Normal SD	T2DM SD	T2DM_GAN SD	kruskal pvalue	Normal Vs T2DM.FDR	Normal Vs T2DM_GAN.FDR	T2DM Vs T2DM_GAN.FDR	Phylum	Class	Oreder	Family
Phylum	Tenericutes	0.00275564	0.00125521	0.00276752	0.00247227	0.00195908	0.0049356	1.1708e-06	2.98255e-05	0.0102871	0.000859159	Tenericutes	\	\	\
	Fusobacteria	0.018476	0.0426706	0.0156011	0.0385443	0.0839637	0.0322563	0.00694889	0.100296	0.448117	0.0111995	Fusobacteria	\	\	\
	Actinobacteria	0.00340017	0.0131945	0.0245684	0.00310833	0.0488373	0.0611067	0.0196982	0.215615	0.215615	0.0248756	Actinobacteria	\	\	\
	Cyanobacteria	0.0049141	0.000300773	0.00102976	0.0196185	0.000880076	0.00452686	0.0376796	0.0362404	0.0794083	0.64789	Cyanobacteria	\	\	\
	Bacteroidetes	0.651936	0.591282	0.528604	0.0872944	0.130752	0.183056	0.045305	0.0919813	0.0477334	0.231828	Bacteroidetes	\	\	\
Family	Lactobacillaceae	0.00728023	0.00216427	0.01083	0.0123611	0.00913909	0.0306549	1.01833e-11	1.85096e-06	0.928887	1.55584e-09	Firmicutes	Bacilli	Lactobacillales	Lactobacillaceae
	Christensenellaceae	0.00233277	0.000732065	0.00123421	0.00171341	0.000669381	0.0011916	1.23552e-08	1.00208e-07	0.000412745	0.00224494	Firmicutes	Clostridia	Clostridiales	Christensenellaceae
	Enterobacteriaceae	0.0132155	0.0366828	0.101172	0.0132319	0.051479	0.174419	6.36303e-05	0.00500355	0.000104626	0.00500355	Proteobacteria	Gammaproteobacteria	Enterobacteriales	Enterobacteriaceae
	Lachnospiraceae_2	0.0097658	0.0053751	0.00614003	0.00806166	0.0042446	0.00443627	0.00480428	0.00483083	0.12273	0.150896	Firmicutes	unidentified_Firmicutes	Clostridiales	Lachnospiraceae
	Fusobacteriaceae	0.0176798	0.0422161	0.0152853	0.0381856	0.0835087	0.0319467	0.00535944	0.0753469	0.550592	0.0096421	Fusobacteria	Fusobacteriia	Fusobacteriales	Fusobacteriaceae
	Pasteurellaceae	0.00204548	0.000932584	0.00374505	0.00213368	0.00134727	0.0140651	0.00659299	0.00700755	0.0456288	0.271768	Proteobacteria	Gammaproteobacteria	Pasteurellales	Pasteurellaceae
	Streptococcaceae	0.00181414	0.0010869	0.00439017	0.00218882	0.00176715	0.0157175	0.00763191	0.0337509	0.928854	0.0281325	Firmicutes	Bacilli	Lactobacillales	Streptococcaceae
	Erysipelotrichaceae	0.004587	0.00822075	0.00479299	0.00256943	0.0110568	0.0043806	0.0239208	0.258464	0.304773	0.0298373	Firmicutes	Erysipelotrichia	Erysipelotrichales	Erysipelotrichaceae
	Peptostreptococcaceae	0.0141204	0.0103402	0.00724628	0.013372	0.0131377	0.00562384	0.0301491	0.0247065	0.0247065	0.965938	Firmicutes	Clostridia	Clostridiales	Peptostreptococcaceae
	Prevotellaceae	0.177374	0.103866	0.0682044	0.169357	0.12705	0.0771727	0.041141	0.0526126	0.0419103	0.406113	Bacteroidetes	Bacteroidia	Bacteroidales	Prevotellaceae
	Alcaligenaceae	0.0343707	0.0280644	0.0190485	0.0220964	0.0290339	0.0147107	0.0416582	0.0940057	0.0299594	0.253738	Proteobacteria	Betaproteobacteria	Burkholderiales	Alcaligenaceae
	Bifidobacteriaceae	0.00207991	0.00769116	0.0217116	0.00275047	0.0370875	0.0602064	0.0464466	0.251541	0.546844	0.0626178	Actinobacteria	unidentified_Actinobacteria	Bifidobacteriales	Bifidobacteriaceae
Genus	Lactobacillus	0.00728023	0.00216259	0.0108285	0.0123611	0.00913931	0.0306553	1.00633e-11	1.82807e-06	0.928887	1.53168e-09	Firmicutes	Bacilli	Lactobacillales	Lactobacillaceae
	Ruminococcaceae_UCG-003	0.00412647	0.00216007	0.00359437	0.00176941	0.00145228	0.00318294	3.51941e-05	2.99125e-05	0.0964756	0.03614	Firmicutes	Clostridia	Clostridiales	Ruminococcaceae
	Escherichia-Shigella	0.0119673	0.0300046	0.0944984	0.0126367	0.0450059	0.165345	7.12632e-05	0.0237083	0.000246688	0.00157695	Proteobacteria	Gammaproteobacteria	Enterobacteriales	Enterobacteriaceae
	unidentified_Ruminococcaceae	0.00157312	0.00101772	0.00182861	0.000737734	0.000809487	0.00135845	9.86039e-05	0.00253416	1	0.00104746	Firmicutes	Clostridia	Clostridiales	Ruminococcaceae
	Lachnoclostridium	0.0114702	0.0194779	0.0131826	0.0045599	0.0148877	0.00827049	0.000121579	0.00154808	0.674658	0.00212649	Firmicutes	Clostridia	Clostridiales	Lachnospiraceae
	Megasphaera	0.00340985	0.00604051	0.0339636	0.00479946	0.0317986	0.113224	0.000189438	0.0325276	0.173505	0.000387484	Firmicutes	Negativicutes	Selenomonadales	Veillonellaceae
	Butyricimonas	0.0021477	0.00113254	0.00124482	0.00211643	0.00290401	0.00155906	0.000305472	0.000698236	0.0672796	0.0343201	Bacteroidetes	Bacteroidia	Bacteroidales	Porphyromonadaceae
	Veillonella	0.00204871	0.00220095	0.0211179	0.00205601	0.00956038	0.071292	0.000627669	0.0324927	0.623524	0.00121288	Firmicutes	Negativicutes	Selenomonadales	Veillonellaceae
	Odoribacter	0.00172483	0.00106925	0.00157646	0.000934089	0.000783041	0.00096937	0.000777028	0.0033926	0.448033	0.0127138	Bacteroidetes	Bacteroidia	Bacteroidales	Porphyromonadaceae
	Tyzzerella_4	0.00068649	0.0016092	0.00102447	0.000518109	0.00231042	0.0013289	0.000838016	0.00545561	0.937703	0.00545561	Firmicutes	Clostridia	Clostridiales	Lachnospiraceae
	Flavonifractor	0.00146336	0.00140392	0.00255551	0.000854348	0.00146297	0.00226118	0.00214641	0.337076	0.0743913	0.00167122	Firmicutes	Clostridia	Clostridiales	Ruminococcaceae
	Erysipelotrichaceae_UCG-003	0.00267387	0.00517374	0.00257292	0.00208401	0.0096868	0.00314334	0.0033349	0.138498	0.166496	0.0045434	Firmicutes	Erysipelotrichia	Erysipelotrichales	Erysipelotrichaceae
	Ruminococcaceae_UCG-014	0.00211219	0.00128545	0.00138035	0.00106348	0.000875799	0.000704843	0.0051661	0.00568604	0.0246716	0.327871	Firmicutes	Clostridia	Clostridiales	Ruminococcaceae
	Sutterella	0.0196736	0.0105508	0.0098775	0.022707	0.0167913	0.0107509	0.0052346	0.00905136	0.0921058	0.0921058	Proteobacteria	Betaproteobacteria	Burkholderiales	Alcaligenaceae
	Barnesiella	0.00361967	0.00218667	0.0020391	0.0034186	0.00322189	0.00176485	0.00572575	0.00466809	0.0724698	0.276991	Bacteroidetes	Bacteroidia	Bacteroidales	Porphyromonadaceae
	Streptococcus	0.00180876	0.00107849	0.00438563	0.00218914	0.0017674	0.0157183	0.00632554	0.0316882	0.93774	0.0231817	Firmicutes	Bacilli	Lactobacillales	Streptococcaceae
	Pseudobutyrivibrio	0.0201568	0.015601	0.0113616	0.0103223	0.0149647	0.00559766	0.00712265	0.0136193	0.00439274	0.329863	Firmicutes	Clostridia	Clostridiales	Lachnospiraceae
	Fusobacterium	0.0176755	0.0407486	0.0152831	0.0381804	0.0809729	0.0319401	0.007517	0.0880422	0.546931	0.013139	Fusobacteria	Fusobacteriia	Fusobacteriales	Fusobacteriaceae
	Ruminococcaceae_UCG-002	0.00915032	0.0068622	0.00959961	0.00509721	0.00718413	0.00779269	0.00979248	0.0236271	0.58466	0.0567049	Firmicutes	Clostridia	Clostridiales	Ruminococcaceae
	Romboutsia	0.0134113	0.00949976	0.00617107	0.0132465	0.0129695	0.00575152	0.0118991	0.0122943	0.0122943	0.531954	Firmicutes	Clostridia	Clostridiales	Peptostreptococcaceae
	Roseburia	0.0069811	0.00940762	0.00585911	0.0044082	0.00985485	0.00431353	0.0135501	0.211634	0.211634	0.014478	Firmicutes	Clostridia	Clostridiales	Lachnospiraceae
	Anaerotruncus	0.00136437	0.00101968	0.00114411	0.00104698	0.0010943	0.0012222	0.0207994	0.0192433	0.0888727	0.414741	Firmicutes	Clostridia	Clostridiales	Ruminococcaceae
	Coprococcus_2	0.00190345	0.00104489	0.00103886	0.00181386	0.000936588	0.00085343	0.0225511	0.0257067	0.026982	0.993804	Firmicutes	Clostridia	Clostridiales	Lachnospiraceae
	Lachnospiraceae_UCG-004	0.001529	0.0017327	0.00129025	0.000718572	0.000782159	0.000792471	0.0252936	0.259017	0.259017	0.0269254	Firmicutes	Clostridia	Clostridiales	Lachnospiraceae
	Lachnospiraceae_UCG-001	0.00215846	0.00120228	0.00116228	0.00218897	0.00130691	0.000894209	0.0265256	0.0246305	0.0913066	0.472572	Firmicutes	Clostridia	Clostridiales	Lachnospiraceae
	Ruminococcus_2	0.00632367	0.0122759	0.00935656	0.00361666	0.010803	0.00820002	0.0288733	0.0272378	0.258616	0.258616	Firmicutes	Clostridia	Clostridiales	Ruminococcaceae
Species	Lactobacillus_ruminis	0.00477638	0.000695094	0.0068268	0.00856274	0.00388831	0.0215252	3.93402e-13	1.33392e-07	0.928885	1.38258e-10	Firmicutes	Bacilli	Lactobacillales	Lactobacillaceae
	Lactobacillus_mucosae	0.00159033	0.000298255	0.00262895	0.00324188	0.00158071	0.00875209	1.09544e-10	0.000218926	0.704255	1.07108e-10	Firmicutes	Bacilli	Lactobacillales	Lactobacillaceae
	Bacteroides_nordii	0.00215738	0.000847166	0.00180438	0.00227335	0.00175598	0.0014767	3.94879e-08	2.42058e-05	0.814777	4.17291e-06	Bacteroidetes	Bacteroidia	Bacteroidales	Bacteroidaceae
	Sutterella_wadsworthensis	0.0029773	0.000488975	0.0014644	0.00433046	0.00106699	0.00255134	1.56931e-07	2.82707e-06	0.0154687	0.000437123	Proteobacteria	Betaproteobacteria	Burkholderiales	Alcaligenaceae
	Sutterella_parvirubra	6.67035e-05	0.00201248	0.00024003	0.000261355	0.00782603	0.000537756	2.04879e-07	4.54478e-06	0.0118034	0.000615033	Proteobacteria	Betaproteobacteria	Burkholderiales	Alcaligenaceae
	Bacteroides_vulgatus	0.00120835	0.0035315	0.00149165	0.00222332	0.00685742	0.00301782	1.39539e-05	0.000297968	0.937724	0.000564367	Bacteroidetes	Bacteroidia	Bacteroidales	Bacteroidaceae
	Escherichia_coli	0.0119673	0.0300046	0.0944984	0.0126367	0.0450059	0.165345	7.12632e-05	0.0237083	0.000246688	0.00157695	Proteobacteria	Gammaproteobacteria	Enterobacteriales	Enterobacteriaceae
	Megasphaera_elsdenii	0.00322478	0.00597274	0.0336517	0.0047394	0.0318036	0.112767	0.000550177	0.0634215	0.188025	0.00083666	Firmicutes	Negativicutes	Selenomonadales	Veillonellaceae
	Bacteroides_caccae	0.0124354	0.0103738	0.02263	0.00746786	0.00809789	0.0282165	0.000797618	0.118162	0.118162	0.000801427	Bacteroidetes	Bacteroidia	Bacteroidales	Bacteroidaceae
	Bacteroides_coprocola	0.0525035	0.0294047	0.0309129	0.0310631	0.0224318	0.0154035	0.00148309	0.00185072	0.0199077	0.173008	Bacteroidetes	Bacteroidia	Bacteroidales	Bacteroidaceae
	Flavonifractor_plautii	0.00146336	0.00140392	0.00255551	0.000854348	0.00146297	0.00226118	0.00214641	0.337076	0.0743913	0.00167122	Firmicutes	Clostridia	Clostridiales	Ruminococcaceae
	Bacteroides_stercoris	0.0316237	0.0386087	0.023684	0.0228697	0.024072	0.0158432	0.00301719	0.168239	0.168239	0.00282416	Bacteroidetes	Bacteroidia	Bacteroidales	Bacteroidaceae
	Fusobacterium_mortiferum	0.0174797	0.0403532	0.0151869	0.0380339	0.0806896	0.0318946	0.00767147	0.0899961	0.510396	0.0134629	Fusobacteria	Fusobacteriia	Fusobacteriales	Fusobacteriaceae
	Roseburia_inulinivorans	0.00665507	0.00911132	0.00549945	0.00434248	0.0098174	0.00424656	0.0084957	0.213408	0.213408	0.00860747	Firmicutes	Clostridia	Clostridiales	Lachnospiraceae
	Bacteroides_massiliensis	0.0117392	0.0169187	0.0103659	0.00982798	0.0147956	0.00929296	0.0156216	0.16243	0.44147	0.0219222	Bacteroidetes	Bacteroidia	Bacteroidales	Bacteroidaceae
	Ruminococcus_gnavus	0.00251139	0.00474274	0.00446816	0.00173704	0.00840003	0.00666859	0.03647	0.0359415	0.11978	0.442082	Firmicutes	Clostridia	Clostridiales	Lachnospiraceae
	Bacteroides_eggerthii	0.00186794	0.00179516	0.00136748	0.00122012	0.00253913	0.00134303	0.0495493	0.0460693	0.0361467	0.762011	Bacteroidetes	Bacteroidia	Bacteroidales	Bacteroidaceae
